# Supplementary material for: Metabolic Profiling of Early and Late Recurrent Pancreatic Ductal Adenocarcinoma Using Patient-Derived Organoid Cultures
Source: Cancers (Basel). 2020 Jun 1;12(6):1440. doi: 10.3390/cancers12061440 (PMC7352957; doi:10.3390/cancers12061440)
Supplement: Supplementary file 1 [file cancers-12-01440-s001.zip]

Archive with 3 entries (2 files):
- cancers-815420 - supple-final/
- cancers-815420 - supple-final/cancers-815420 - supplementary - final.pdf
- cancers-815420 - supple-final/cancers-815420 - supplementary Tables S3-S4.xlsx
