# Supplementary material for: Metabolic Profiling of Early and Late Recurrent Pancreatic Ductal Adenocarcinoma Using Patient-Derived Organoid Cultures
Source: Cancers (Basel). 2020 Jun 1;12(6):1440. doi: 10.3390/cancers12061440 (PMC7352957; doi:10.3390/cancers12061440)
Supplement: Supplementary file 1 [file cancers-12-01440-s001.zip › cancers-815420 - supple-final/cancers-815420 - supplementary Tables S3-S4.xlsx]

## Sheet:  SD1_PDOs results
Table S3: Results of endometabolic profiling.
Sample	ER-1	ER-2	ER-3	LR-1	LR-2	LR-3		Fold Change
Label	Early Recurrent	Early Recurrent	Early Recurrent	Late Recurrent	Late Recurrent	Late Recurrent		Early vs. Late	log2(FC)	p.value	-LOG(p)
1-Monooleoylglycerol	NA	NA	0.00027876	0.000695525	0.000167716	0.00048354		0.21238	-2.2353	0.11895	0.92464
2-Hydroxypyridine	0.000236849	0.000181457	7.9e-05	0.000139631	0.00013326	0.000286778		0.88857	-0.17044	0.77574	0.11028
3-Aminoisobutyric acid	0.00409613	0.00486321	0.00319036	0.00341281	0.00930064	0.00682055		0.62198	-0.68507	0.23755	0.62424
3-Phosphoglycerate	0.000194744	0.000167515	9.79e-05	NA	NA	NA		42.197	5.3991	0.0065459	2.184
4-Aminobutanoic acid	0.00241902	0.028787	0.0025925	0.00206688	0.00811739	0.00239952		2.6859	1.4254	0.47495	0.32336
4-Hydroxybutanoic acid	0.00168389	0.00083376	0.000748224	0.00109545	0.0017943	0.000829259		0.87816	-0.18745	0.73414	0.13422
4-Hydroxypyridine	NA	NA	NA	2.5e-05	NA	1.41e-05		0.25518	-1.9704	0.16052	0.79448
4-Methyl-2-oxopentanoic acid	NA	1.65e-05	1.47e-05	NA	2.59e-05	NA		1.0502	0.070659	0.95073	0.021941
Adenine	9.67e-05	9.52e-05	8.49e-05	7.01e-05	2.9e-05	6.63e-05		1.6735	0.74288	0.052715	1.2781
Adenosine	NA	0.0002869	NA	0.00020927	NA	0.000211864		0.69254	-0.53003	0.72857	0.13753
Adenosine-5-Monophosphate	0.00309219	0.00727043	0.000714654	0.00216576	0.000386859	0.000756539		3.3475	1.7431	0.26335	0.57947
alpha-Tocopherol	0.00010541	0.000501774	8.83e-05	0.000294938	0.000136641	0.000326025		0.918	-0.12343	0.89496	0.048196
Aminomalonic acid	0.00117918	0.00084311	0.000748535	0.00134387	0.0036242	0.0033587		0.33276	-1.5874	0.064595	1.1898
Arachidic acid	0.000127732	0.000159189	NA	0.000157691	8.37e-05	0.000113712		0.81823	-0.28942	0.70091	0.15434
beta-Alanine	0.00395302	0.00305667	0.00254358	0.00221264	0.00342599	0.00296632		1.1102	0.15083	0.59162	0.22796
beta-Glycerolphosphate	NA	NA	7.29e-05	NA	9.85e-05	0.000325506		0.18747	-2.4153	0.30375	0.51748
Betaine	0.0199493	0.0246362	0.332225	0.288088	0.437827	0.36227		0.34627	-1.53	0.10166	0.99286
Carbamoyl phosphate	0.000286833	0.000167796	NA	NA	NA	NA		42.023	5.3931	0.14348	0.84321
Carbodiimide	0.00962185	0.00622414	0.0055421	0.00732565	0.00317541	0.00622191		1.279	0.35498	0.4292	0.36734
Cholest-7-en-3-ol	NA	NA	NA	0.000215434	NA	0.000423092		0.016982	-5.8799	0.15726	0.80339
Cholesterol	0.10483	0.239204	0.167982	0.173103	0.0911319	0.208474		1.0832	0.11524	0.81382	0.089471
Citrate	0.0170471	0.0125815	0.00299552	0.00583906	0.000786415	0.00278322		3.4674	1.7939	0.15329	0.8145
Creatinine	0.000139103	0.00073413	0.000245671	0.000189773	0.000121993	0.000240117		2.0274	1.0197	0.36783	0.43436
Decanoic acid	0.00128508	4.84e-05	6.7e-05	7.33e-05	0.000229465	0.000115082		3.3517	1.7449	0.47093	0.32704
D-Erythronic acid	0.000739158	0.000786458	0.000201187	0.00023266	NA	0.000111201		4.9693	2.313	0.082018	1.0861
D-Fructose	0.00127989	0.00138237	0.0017526	0.000558119	0.00083973	0.000224031		2.7221	1.4447	0.015201	1.8181
D-Glucose	0.0150996	0.00633629	0.0136603	0.00586698	0.00169003	0.00869815		2.1591	1.1104	0.13774	0.86096
Dihydroxyacetone phosphate	0.000484251	0.000607906	NA	NA	NA	NA		100.49	6.6508	0.12126	0.91629
DL-dihydrosphingosine	NA	3.95e-05	0.000101501	2.38e-05	NA	8.07e-05		1.3376	0.41959	0.75712	0.12084
D-Mannitol	0.000312683	9.06e-05	0.000103405	0.000130435	5.48e-05	0.00016431		1.4496	0.53562	0.54322	0.26502
Dodecanoic acid	0.0457309	0.00414192	0.00366511	0.00545071	0.00563398	0.00674101		3.0034	1.5866	0.44153	0.35504
D-Ribose-5-Phosphate	0.000461015	0.000422095	0.000107653	0.000533369	NA	NA		1.8326	0.87387	0.51257	0.29025
D-Sorbitol	0.000602633	0.000597192	0.000733029	0.000524994	0.000518454	0.000423151		1.3179	0.39826	0.048214	1.3168
D-Sphingosine	7.137e-05	5.87e-05	0.000151265	4.27e-05	NA	6.77e-05		2.4671	1.3028	0.18085	0.74269
Eicosenoic acid	NA	0.000271786	NA	0.000589159	NA	0.000199686		0.35213	-1.5058	0.4273	0.36927
Fragment of GlcNAc-1-P or UDP-GlcNAc	0.00323232	0.00419959	0.00159426	0.00492154	0.0011026	0.00215629		1.1034	0.14194	0.84693	0.07215
Fumarate	0.000805925	0.000789181	0.000844418	0.000152121	7.86e-05	0.000243337		5.146	2.3635	0.0002017	3.6953
Glucose-6-Phosphate	0.000984189	0.00120707	0.000554768	0.000401141	NA	NA		6.7237	2.7492	0.028649	1.5429
Glyceric acid	NA	NA	1.28e-05	2.09e-05	NA	1.08e-05		0.56799	-0.81606	0.43466	0.36185
Glycerol	0.00464001	0.000884933	0.000882257	0.00212682	0.00264565	0.00140303		1.0375	0.053137	0.95558	0.019734
Glycerol monostearate	0.000191056	NA	0.000866972	0.000553251	0.000280493	0.000579281		0.75134	-0.41246	0.69626	0.15723
Glycerol-2-phosphate	0.0209938	0.00196342	0.0241356	0.0288464	0.0149214	0.0314624		0.62598	-0.67581	0.33782	0.47132
Glycine	0.00483716	0.00209621	0.00303056	0.00327031	0.00170282	0.00123286		1.6055	0.68305	0.28398	0.54672
Heptadecanoic acid	NA	0.000179088	NA	0.000245772	NA	0.000187261		0.42677	-1.2285	0.4226	0.37407
Hexadecanoic acid	0.000508935	0.000133549	0.00169365	0.00295906	8.49e-05	0.000657165		0.6312	-0.66384	0.67158	0.1729
Hexanoic acid	0.000349849	0.000224723	0.000194469	0.000322197	0.000363059	0.000255252		0.81769	-0.29038	0.37275	0.42858
Homoserine	0.000282362	0.000447894	0.000179191	0.000117553	0.000352799	0.000316723		1.1555	0.20849	0.72272	0.14103
Hypotaurine	0.00156652	0.00186962	0.000566824	0.000585442	0.000677208	0.000562154		2.1936	1.1333	0.14003	0.85379
Iminodiacetic acid	0.000684401	NA	0.00121907	0.000661993	0.000697935	0.000686763		0.9318	-0.10191	0.90119	0.045186
Inosine	NA	0.00013836	0.000315933	NA	NA	0.000166878		2.6295	1.3948	0.42078	0.37594
Lactate	0.119512	0.0670971	0.0568798	0.0481259	0.144234	0.0379628		1.0572	0.080202	0.91587	0.038168
L-Alanine	0.015444	0.00928863	0.0115711	0.00778404	0.00475535	0.00350108		2.2633	1.1784	0.037329	1.4279
L-Asparagine	NA	NA	0.000349983	0.00042776	NA	7.9e-05		0.69995	-0.51467	0.78424	0.10555
L-Aspartic acid	0.00361851	0.00450947	0.00561767	0.000685699	NA	0.000790403		9.2893	3.2156	0.0028838	2.54
L-Cysteine	0.00106407	0.000330766	0.000338601	0.000514568	0.000211475	0.000332424		1.6377	0.71166	0.43339	0.36312
L-Cystine	NA	NA	NA	0.000249158	NA	0.000204038		0.023871	-5.3886	0.12017	0.92019
L-Glutamic acid	0.0118339	0.00986509	0.0130093	0.00303431	0.000577894	0.00273992		5.4641	2.45	0.0014063	2.8519
L-Glutamine	0.00398436	0.00286102	0.00755807	0.00146644	0.00016736	0.000165468		8.0052	3.0009	0.047008	1.3278
L-Histidine	6.05e-05	0.000125138	9.67e-05	7.29e-05	1.14e-05	4.29e-05		2.2196	1.1503	0.11543	0.93768
Linoleic acid	0.000143741	0.000294555	0.000219861	0.000257777	0.000273154	0.000287217		0.80445	-0.31393	0.29557	0.52933
L-Isoleucine	0.00030891	0.000805238	0.00222596	0.00116639	0.000931494	0.00100674		1.0759	0.10548	0.89864	0.046414
L-Leucine	0.000293829	0.000290647	0.00133533	0.000270016	0.000519252	0.000477802		1.5152	0.59947	0.57426	0.24089
L-Lysine	0.00174665	0.000772873	0.000371113	0.000408504	9.38e-05	0.00017055		4.2961	2.103	0.1526	0.81644
L-Mimosine	0.00038034	0.000454359	0.00259764	0.00116435	0.000584275	0.00125044		1.1445	0.19468	0.8579	0.066561
L-Ornithine	0.000177303	0.000140106	NA	0.000108129	NA	NA		2.782	1.4761	0.33941	0.46927
L-Phenylalanine	0.000755296	0.000891937	0.00119689	0.000668101	0.000533002	0.000592186		1.586	0.66538	0.061934	1.2081
L-Proline	0.0048114	0.00499986	0.00639767	0.00662096	0.00219337	0.00883911		0.91817	-0.12316	0.82301	0.084593
L-Pyroglutamate	0.00504235	0.00285852	0.00267763	0.00131072	0.00157679	0.0012006		2.5876	1.3716	0.047982	1.3189
L-Serine	0.00100184	0.000381559	0.00178072	0.000225103	9.47e-05	0.000863608		2.6737	1.4189	0.23224	0.63406
L-Threonine	0.00835506	0.00515352	0.00481292	0.00228201	0.00176244	0.0028506		2.6572	1.4099	0.031313	1.5043
L-Tryptophane	0.000248497	0.000281709	0.000451022	NA	NA	NA		89.98	6.4915	0.0067086	2.1734
L-Tyrosine	0.00174925	0.00175041	0.00214452	0.00130536	0.000652923	0.0010501		1.8761	0.90777	0.019035	1.7204
L-Valine	0.000718578	0.00057956	0.00179588	0.000687276	0.000759555	0.000676893		1.4569	0.54289	0.44841	0.34832
Malate	0.00788083	0.0105671	0.00736519	0.00121259	0.000674723	0.00201486		6.6151	2.7258	0.0023773	2.6239
meso-Erythritol	0.000345249	0.000342155	0.000448475	0.000167031	0.000302974	0.000267344		1.5405	0.62339	0.068447	1.1646
Monopalmitin	NA	7.09e-05	0.000177487	0.000626046	0.000104296	0.000112654		0.29896	-1.742	0.33481	0.4752
myo-Inositol	0.282361	0.303631	0.148151	0.162431	0.0471158	0.0810367		2.5264	1.3371	0.067835	1.1685
N-acetyl-L-aspartic acid	0.000143005	NA	NA	6.12e-05	NA	NA		2.1948	1.1341	0.61628	0.21022
N-acetyl-Neuraminic acid	0.00151677	0.00158635	0.00608928	0.00369785	NA	NA		2.481	1.3109	0.40147	0.39634
Nicotinamide	0.00248321	0.00328153	0.00143755	0.00103751	0.0114364	0.00225964		0.48884	-1.0326	0.49223	0.30783
Nonanoic acid	0.00059041	0.000262433	0.000286656	0.000291501	0.000497865	0.000358815		0.99244	-0.01095	0.98218	0.0078104
Octadecanoic acid	0.000815544	0.00044283	0.000654978	0.000860143	0.000471089	0.000646635		0.96738	-0.047843	0.89695	0.047232
Octadecenoic acid	NA	0.000138617	0.00242473	0.00578889	0.000117292	0.00204651		0.32278	-1.6314	0.38468	0.4149
Octanoic acid	0.000156695	2.23e-05	2.75e-05	9.18e-05	NA	NA		2.0843	1.0596	0.53542	0.27131
Oleic acid	0.00808131	0.00900826	0.00557348	0.00777358	0.00361493	0.0106722		1.0273	0.038863	0.93437	0.029483
O-phosphocolamine	0.0069297	0.00786046	0.000544181	0.00111366	0.000643992	0.000743667		6.1305	2.616	0.13691	0.86356
Oxalate	0.000110632	6.61e-05	NA	7.4e-05	NA	NA		2.2194	1.1501	0.44361	0.353
Palmitic acid	0.0320244	0.0214615	0.0147664	0.0297161	0.0205757	0.0246058		0.91127	-0.13404	0.71629	0.14491
Palmitoleic acid	0.000296024	0.00050873	0.000502401	NA	0.000414335	0.000597763		1.2869	0.36391	0.63441	0.19763
Pantothenic acid	0.000322429	0.000102624	0.000223937	0.000105191	0.000325255	0.000835488		0.51266	-0.96393	0.41327	0.38377
Phenyl-beta-glucopyranoside	0.0687445	0.0628104	0.0334494	0.0651508	0.0439522	0.0484362		1.0474	0.066791	0.85394	0.068575
Phytosphingosine	NA	0.00015149	0.000153874	NA	3.09e-05	0.000244156		1.1088	0.14894	0.9168	0.037727
Putrescine	0.00201529	0.000426739	NA	0.00331952	NA	NA		0.73514	-0.4439	0.8276	0.082177
Pyruvate	0.000247512	0.00026526	9.3e-05	0.000127418	0.000265749	0.000146867		1.1217	0.16572	0.76902	0.11406
Ribitol	0.109293	0.0833475	0.0609762	0.0651955	0.0999274	0.0826355		1.0236	0.033717	0.91502	0.038571
Stearate	0.0233958	0.0209885	0.0137525	0.0236024	0.0163096	0.019973		0.97081	-0.042745	0.87864	0.056187
Succinate	0.00106207	0.000576277	0.0010545	0.000818872	0.00106208	0.000984909		0.93963	-0.08984	0.75955	0.11944
Thymine	2.72e-05	1.38e-05	2.18e-05	1.02e-05	1.44e-05	7.27e-06		1.9705	0.97857	0.079481	1.0997
Tromethamine	0.00232525	2.52e-05	0.000133935	0.000172966	0.000989865	0.000583205		1.4229	0.50881	0.76968	0.11369
Uracil	0.000749186	0.000206623	0.000211221	0.000121481	0.000155972	0.000155436		2.6959	1.4308	0.24657	0.60806
Urea	0.000585609	0.000705666	0.000803233	0.00057602	0.000884741	0.000648997		0.99277	-0.010466	0.9661	0.014977
Uridine-5-Monophosphate	0.00127252	0.00346157	0.00169674	0.00096736	NA	0.000756586		3.7224	1.8963	0.098671	1.0058

## Sheet: SD2_Medium results
Table S4: Results of exometabolic profiling.
Sample	ER-1	ER-2	ER-3	LR-1	LR-2	LR-3		Fold change
Label	Early Recurrent	Early Recurrent	Early Recurrent	Late Recurrent	Late Recurrent	Late Recurrent		Early vs. Late	log2(FC)	p-value	-log(p)
2-Hydroxy-3-methylbutyric acid	0.0588094	0.0601645	0.0543083	0.0912718	0.0866981	0.118795		0.5839	-0.7762	0.015556	1.8081
2-Hydroxybutyric acid	0.047172	0.0515391	0.0441162	0.0507925	0.0532355	0.053535		0.90648	-0.14166	0.10192	0.99174
3-Aminoisobutyric acid	1.56189	1.73626	1.57227	1.74432	1.8743	1.67443		0.92015	-0.12005	0.15837	0.80032
3-Hydroxypyridine	0.0170182	0.015097	0.0201993	0.011477	0.0131719	0.0101027		1.5054	0.59014	0.027806	1.5559
3-Methyl-2-oxobutanoic acid	0.0297409	0.0629654	0.0596737	0.0202546	NA	NA		7.0282	2.8132	0.024691	1.6075
3-Methyl-2-oxopentanoic acid	0.14312	0.201948	0.213372	0.126899	0.0567195	0.0458567		2.4336	1.2831	0.030547	1.515
3-Phenyllactic acid	0.040707	0.0332455	0.0508349	0.0661941	0.110297	0.0741477		0.49788	-1.0061	0.044393	1.3527
4-Aminobutanoic acid	0.0293224	0.202497	0.0359572	0.0325973	0.226342	0.139753		0.67164	-0.57425	0.61305	0.2125
4-Methyl-2-oxopentanoic acid	0.0675125	0.134851	0.12925	0.0709487	0.0383354	0.0322803		2.3425	1.228	0.062256	1.2058
Allantoin	NA	0.00449431	0.00861083	0.0058242	0.00455952	0.0073946		0.77726	-0.36353	0.61493	0.21118
alpha-Ketoglutarate	0.101159	0.106409	0.219602	0.0822528	0.0819342	0.125849		1.4728	0.55858	0.33042	0.48093
beta-Alanine	0.593661	0.61032	0.594354	0.655597	0.616329	0.616695		0.95219	-0.070671	0.10004	0.99983
Cholesterol	0.087142	0.0742673	0.0674014	0.0792357	0.060831	0.0501204		1.2031	0.26673	0.27882	0.55468
Citrate	0.121487	0.235948	0.0703548	0.114227	0.0924894	0.285018		0.86996	-0.20098	0.79848	0.097738
D-Erythronic acid	0.113141	0.124654	0.0881203	0.133468	0.104155	0.124198		0.90077	-0.15077	0.43549	0.36102
D-Glucitol	1.84499	2.00093	1.55726	1.83463	1.8726	1.8309		0.97563	-0.035593	0.7479	0.12616
D-Gluconic acid	NA	NA	NA	NA	0.172779	0.253737		0.0050086	-7.6414	0.13034	0.88492
D-Glucose	87.9407	107.477	138.814	30.4189	17.1656	18.6602		5.0454	2.335	0.0043912	2.3574
D-Malate	0.0788262	0.133214	0.106728	0.106104	0.0895925	0.184914		0.83752	-0.25581	0.56985	0.24424
D-Mannitol	0.0942374	0.100047	0.0855257	0.10179	0.104564	NA		1.3513	0.43435	0.52003	0.28397
D-Mannopyranose	0.485957	0.638394	1.91282	0.216068	NA	NA		13.964	3.8037	0.10943	0.96086
D-Mannose	0.275639	0.346501	NA	0.210481	0.0546975	NA		2.3425	1.2281	0.38738	0.41187
D-Ribose	0.110682	0.109427	0.110472	0.101389	0.156765	0.271927		0.62364	-0.68121	0.25612	0.59156
Fumarate	NA	0.00850534	NA	0.0127459	NA	0.0130032		0.37532	-1.4138	0.3163	0.4999
Glyceric acid	0.0136833	0.0114282	0.0062586	0.0131796	0.00837731	0.0184791		0.78355	-0.35191	0.47327	0.32489
Glycerol	2.30133	3.46419	2.24397	3.9835	5.23746	5.08129		0.56002	-0.83646	0.020031	1.6983
Glycine	1.00989	1.27732	0.720918	1.41236	1.96213	0.888781		0.70559	-0.5031	0.29683	0.52749
Hepatodecanoic acid	0.00877029	0.00368376	0.00804589	NA	NA	0.00482162		3.281	1.7141	0.086202	1.0645
Lactamide	NA	NA	NA	0.141478	0.13818	NA		0.0076321	-7.0337	0.11617	0.9349
Lactate	134.937	128.585	46.0832	137.961	156.821	108.119		0.76844	-0.38	0.38532	0.41417
L-Alanine	2.97226	3.02283	0.657502	2.85725	3.03823	1.72556		0.87293	-0.19607	0.73281	0.13501
L-Asparagine	NA	NA	0.0268514	0.119528	0.0872584	0.147923		0.079722	-3.6489	0.0051238	2.2904
L-Aspartic acid	NA	0.144581	0.0532363	NA	NA	0.100311		1.9514	0.9645	0.57941	0.23701
L-Cysteine	0.889094	0.758538	0.742851	0.924536	0.801058	1.21294		0.8135	-0.29779	0.23426	0.63029
L-Cystine	0.0248279	NA	NA	0.0308208	0.180963	0.117801		0.079659	-3.65	0.08437	1.0738
L-Glutamate	NA	0.827934	0.911734	0.461193	1.53545	3.36305		0.32472	-1.6227	0.24919	0.60347
L-Glutamine	0.129201	0.157671	NA	0.0867302	0.0919726	NA		1.6029	0.68068	0.55888	0.25268
L-Isoleucine	0.222249	0.246979	0.113338	0.26643	0.490694	0.177927		0.62303	-0.68262	0.31241	0.50528
L-Leucine	0.136988	0.162978	0.0812077	0.175162	0.333356	0.126764		0.60001	-0.73695	0.27409	0.56211
L-Lysine	1.99088	2.39031	1.86977	2.22745	2.79693	1.86451		0.9074	-0.14019	0.53498	0.27167
L-Methionine	0.0851937	0.279179	NA	0.111552	0.193826	NA		1.1927	0.25427	0.85315	0.068975
L-Norvaline	0.0188345	0.024073	0.0380289	0.0247493	0.0267503	NA		1.5501	0.63238	0.39846	0.39961
L-Ornithine	0.0819387	0.11506	0.0781102	0.105626	0.119226	0.0761243		0.91405	-0.12965	0.64444	0.19082
L-Phenylalanine	0.954514	1.12308	0.928545	1.04385	1.31391	0.939933		0.91159	-0.13355	0.48693	0.31254
L-Proline	0.212462	0.255017	0.0745463	0.329567	0.615942	1.30931		0.24039	-2.0566	0.1259	0.89999
L-Pyroglutamate	1.29019	1.93067	1.20511	1.18352	1.90598	0.837084		1.1272	0.17272	0.69099	0.16053
L-Serine	0.0188806	0.0401576	0.012545	0.0856203	0.0309327	0.00778055		0.57573	-0.79652	0.5133	0.28963
L-Threonine	2.08879	2.52415	1.97756	1.98329	2.83229	1.84321		0.98974	-0.014874	0.95142	0.021629
L-Tryptophan	0.0967361	0.116837	0.0825537	0.0994917	0.158181	0.0427686		0.98564	-0.02087	0.96899	0.013682
L-Tyrosine	1.53991	1.77441	1.48439	1.58227	1.99296	1.34004		0.97629	-0.034624	0.86239	0.064294
Malonic acid	1.26942	1.13736	NA	1.07277	NA	NA		2.2412	1.1643	0.45549	0.34152
meso-Erythritol	0.634415	0.63532	0.528269	0.630937	0.600898	0.629874		0.96578	-0.050231	0.59552	0.2251
myo-Inositol	4.43492	4.4874	4.17685	4.81561	5.06182	4.68831		0.89931	-0.1531	0.028433	1.5462
Myristic acid	0.0655598	0.0646376	0.0517804	0.0530976	0.045051	NA		1.8407	0.88028	0.17614	0.75414
N-acetyl-L-cysteine	0.34114	0.175905	0.146306	0.515578	0.440241	0.281304		0.5362	-0.89915	0.10584	0.97537
Nicotinamide	23.3231	30.0914	23.2412	28.04	24.2793	29.9518		0.93174	-0.10199	0.54257	0.26554
Nicotinic acid	0.273578	0.221256	0.597627	0.123186	0.197634	0.11283		2.5192	1.333	0.14298	0.84473
Nonanoic acid	0.0314423	0.0442361	0.0407107	0.0346616	0.0598304	0.0317098		0.92225	-0.11678	0.75301	0.1232
Octadecanoic acid	0.0167313	0.217699	0.0791234	0.0988347	0.112818	0.0410155		1.241	0.31147	0.76463	0.11655
Oleic acid	0.0602638	0.024446	0.0729067	0.0373497	0.0427477	0.0512042		1.2004	0.26353	0.59158	0.22799
Oxalate	0.0190197	0.0203721	0.0294052	0.0141263	0.0191744	0.0136939		1.4639	0.54985	0.12129	0.91618
Palmitic acid	3.24844	2.81553	3.0359	2.62427	2.56015	3.35212		1.066	0.092193	0.54338	0.2649
Pantothenic acid	0.0962706	0.107917	0.0819169	0.0883591	0.0902574	0.0894842		1.0672	0.09377	0.4706	0.32735
Picolinic acid	0.00628498	0.00822377	0.00544485	0.00615259	0.00612183	0.00416266		1.2139	0.27969	0.32831	0.48372
Pyruvate	0.932074	0.94396	0.796731	0.347315	0.129978	0.190228		4.004	2.0014	0.0011308	2.9466
Stearate	3.09472	2.44448	2.95335	2.25242	2.20345	3.21186		1.1076	0.1474	0.51263	0.2902
Succinate	0.342797	0.445598	0.25306	0.289441	NA	0.649923		1.1078	0.14775	0.87139	0.059786
Thymine	0.00173859	NA	NA	NA	0.0110409	0.00142654		0.24013	-2.0581	0.37506	0.4259
Uracil	0.020533	0.0184124	0.0129125	NA	0.0633547	0.0121543		0.68035	-0.55565	0.69688	0.15684
Urea	1.48296	0.79823	1.85778	0.609137	1.59046	1.45571		1.1323	0.17928	0.7306	0.13632
Uric acid	0.0298155	0.0520327	0.0263689	0.0453537	0.0227791	0.116927		0.58477	-0.77406	0.43418	0.36234
Xylitol	0.0866217	0.0977202	0.07035	0.0915742	0.100077	0.101989		0.86736	-0.2053	0.2043	0.68974
